# Supplementary material for: Inhibition of SMAD3 effectively reduces ADAMTS-5 expression in the early stages of osteoarthritis
Source: BMC Musculoskelet Disord. 2023 Feb 17;24:130. doi: 10.1186/s12891-022-05949-8 (PMC9936734; doi:10.1186/s12891-022-05949-8)
Supplement: Supplementary file 1 — Additional file 1. [file 12891_2022_5949_MOESM1_ESM.zip › cell sample-PCR(ADAMTS-5 and miRNA-140).xlsx]

## Sheet: 24h
GENE	Ct	Mean	GENE	CT	delta Ct	control delta Ct	delta delta CT	2^-delta delta CT
bactin-N	14.12	14.4367	ADAMTS-5-N	33.81	19.3733	19.0767	0.296667	0.814131
bactin-N	14.78		ADAMTS-5-N	33.46	19.0233		-0.0533333	1.03766
bactin-N	14.41		ADAMTS-5-N	33.27	18.8333		-0.243333	1.18372
bactin-A-	15.15	15.39	ADAMTS-5-A-	34.91	19.52		0.443333	0.735433
bactin-A-	15.53		ADAMTS-5-A-	35.58	20.19		1.11333	0.462225
bactin-A-	15.49		ADAMTS-5-A-	35.84	20.45		1.37333	0.385998
bactin-S+	16.44	16.5533	ADAMTS-5-S+	35.45	18.8967		-0.18	1.13288
bactin-S+	16.71		ADAMTS-5-S+	34.66	18.1067		-0.97	1.95884
bactin-S+	16.51		ADAMTS-5-S+	34.66	18.1067		-0.97	1.95884
bactin-S-	17.38	17.3333	ADAMTS-5-S-	37.89	20.5567		1.48	0.358489
bactin-S-	17.45		ADAMTS-5-S-	37.94	20.6067		1.53	0.346277
bactin-S-	17.17		ADAMTS-5-S-	37.64	20.3067		1.23	0.426317
GENE	Ct	Mean	GENE	CT	delta Ct	control delta Ct	delta delta CT	2^-delta delta CT
bactin-N	14.25	14.56	ADAMTS-5-N	34.19	19.63	20.0633	-0.433333	1.35035
bactin-N	14.81		ADAMTS-5-N	34.89	20.33		0.266667	0.831238
bactin-N	14.62		ADAMTS-5-N	34.79	20.23		0.166667	0.890899
bactin-A-	13.54	13.46	ADAMTS-5-A-	34.18	20.72		0.656667	0.634342
bactin-A-	13.29		ADAMTS-5-A-	34.13	20.67		0.606667	0.656712
bactin-A-	13.55		ADAMTS-5-A-	34.74	21.28		1.21667	0.430276
bactin-up	15.28	15.31	ADAMTS-5-up	36.87	21.56		1.49667	0.354371
bactin-up	15.22		ADAMTS-5-up	36.89	21.58		1.51667	0.349492
bactin-up	15.43		ADAMTS-5-up	36.98	21.67		1.60667	0.328356
bactin-空up	14.28	14.4567	ADAMTS-5-空up	34.28	19.8233		-0.24	1.18099
bactin-空up	14.22		ADAMTS-5-空up	34.87	20.4133		0.35	0.784584
bactin-空up	14.87		ADAMTS-5-空up	34.79	20.3333		0.27	0.82932
bactin-down	14.13	14.0933	ADAMTS-5-down	34.28	20.1867		0.123333	0.918064
bactin-down	14.21		ADAMTS-5-down	33.88	19.7867		-0.276667	1.21139
bactin-down	13.94		ADAMTS-5-down	33.48	19.3867		-0.676667	1.59844
bactin-空down	14.29	14.5033	ADAMTS-5-空down	34.19	19.6867		-0.376667	1.29834
bactin-空down	14.58		ADAMTS-5-空down	35.12	20.6167		0.553333	0.681444
bactin-空down	14.64		ADAMTS-5-空down	35.24	20.7367		0.673333	0.627056

## Sheet: 48h
GENE	Ct	Mean	GENE	CT	delta Ct	control delta Ct	delta delta CT	2^-delta delta CT
bactin-N	13.68	13.4667	ADAMTS-5-N	35.28	21.8133	21.74	0.0733333	0.950439
bactin-N	13.28		ADAMTS-5-N	35.17	21.7033		-0.0366667	1.02574
bactin-N	13.44		ADAMTS-5-N	35.17	21.7033		-0.0366667	1.02574
bactin-A-	14.55	14.6933	ADAMTS-5-A-	37.28	22.5867		0.846667	0.556068
bactin-A-	14.66		ADAMTS-5-A-	37.81	23.1167		1.37667	0.385108
bactin-A-	14.87		ADAMTS-5-A-	37.81	23.1167		1.37667	0.385108
bactin-S+	15.28	15.3867	ADAMTS-5-S+	36.19	20.8033		-0.936667	1.9141
bactin-S+	15.61		ADAMTS-5-S+	36.81	21.4233		-0.316667	1.24545
bactin-S+	15.27		ADAMTS-5-S+	36.49	21.1033		-0.636667	1.55473
bactin-S-	14.55	14.56	ADAMTS-5-S-	37.84	23.28		1.54	0.343885
bactin-S-	14.26		ADAMTS-5-S-	38.21	23.65		1.91	0.266093
bactin-S-	14.87		ADAMTS-5-S-	38.14	23.58		1.84	0.279322
GENE	Ct	Mean	GENE	CT	delta Ct	control delta Ct	delta delta CT	2^-delta delta CT
bactin-N	14.57	14.4633	ADAMTS-5-N	33.19	18.7267	18.97	-0.243333	1.18372
bactin-N	14.21		ADAMTS-5-N	33.27	18.8067		-0.163333	1.11987
bactin-N	14.61		ADAMTS-5-N	33.84	19.3767		0.406667	0.754364
bactin-A-	13.57	13.54	ADAMTS-5-A-	34.41	20.87		1.9	0.267943
bactin-A-	13.21		ADAMTS-5-A-	34.37	20.83		1.86	0.275476
bactin-A-	13.84		ADAMTS-5-A-	33.18	19.64		0.67	0.628507
bactin-up	14.27	14.34	ADAMTS-5-up	35.24	20.9		1.93	0.262429
bactin-up	14.54		ADAMTS-5-up	35.18	20.84		1.87	0.273573
bactin-up	14.21		ADAMTS-5-up	35.67	21.33		2.36	0.194791
bactin-空up	15.29	15.4467	ADAMTS-5-空up	34.12	18.6733		-0.296667	1.2283
bactin-空up	15.24		ADAMTS-5-空up	34.28	18.8333		-0.136667	1.09936
bactin-空up	15.81		ADAMTS-5-空up	34.61	19.1633		0.193333	0.874583
bactin-down	16.81	16.3867	ADAMTS-5-down	34.91	18.5233		-0.446667	1.36289
bactin-down	16.47		ADAMTS-5-down	34.81	18.4233		-0.546667	1.46071
bactin-down	15.88		ADAMTS-5-down	34.56	18.1733		-0.796667	1.73708
bactin-空down	15.74	15.64	ADAMTS-5-空down	34.11	18.47		-0.5	1.41421
bactin-空down	15.69		ADAMTS-5-空down	35.12	19.48		0.51	0.702222
bactin-空down	15.49		ADAMTS-5-空down	35.22	19.58		0.61	0.655197

## Sheet: 72h
GENE	Ct	Mean	GENE	CT	delta Ct	control delta Ct	delta delta CT	2^-delta delta CT
bactin-N	13.28	13.5033	ADAMTS-5-N	33.27	19.7667	20.24	-0.473333	1.38831
bactin-N	13.57		ADAMTS-5-N	34.12	20.6167		0.376667	0.770215
bactin-N	13.66		ADAMTS-5-N	33.84	20.3367		0.0966667	0.935191
bactin-A-	14.55	14.5467	ADAMTS-5-A-	35.97	21.4233		1.18333	0.440333
bactin-A-	14.22		ADAMTS-5-A-	35.78	21.2333		0.993333	0.502316
bactin-A-	14.87		ADAMTS-5-A-	35.86	21.3133		1.07333	0.47522
bactin-S+	15.39	15.3367	ADAMTS-5-S+	35.29	19.9533		-0.286667	1.21982
bactin-S+	15.29		ADAMTS-5-S+	35.18	19.8433		-0.396667	1.31646
bactin-S+	15.33		ADAMTS-5-S+	35.29	19.9533		-0.286667	1.21982
bactin-S-	16.99	16.6667	ADAMTS-5-S-	38.88	22.2133		1.97333	0.254664
bactin-S-	16.47		ADAMTS-5-S-	38.61	21.9433		1.70333	0.307076
bactin-S-	16.54		ADAMTS-5-S-	38.54	21.8733		1.63333	0.322343
GENE		Mean	GENE		delta Ct	control delta Ct	delta delta CT	2^-delta delta CT
bactin-N	15.28	15.3667	ADAMTS-5-N	33.31	17.9433	18.5533	-0.61	1.52626
bactin-N	15.61		ADAMTS-5-N	34.27	18.9033		0.35	0.784584
bactin-N	15.21		ADAMTS-5-N	34.18	18.8133		0.26	0.835088
bactin-A-	14.18	14.2733	ADAMTS-5-A-	33.21	18.9367		0.383333	0.766664
bactin-A-	14.36		ADAMTS-5-A-	33.84	19.5667		1.01333	0.4954
bactin-A-	14.28		ADAMTS-5-A-	33.12	18.8467		0.293333	0.816014
bactin-up	13.28	13.5233	ADAMTS-5-up	34.21	20.6867		2.13333	0.227931
bactin-up	13.55		ADAMTS-5-up	34.17	20.6467		2.09333	0.234339
bactin-up	13.74		ADAMTS-5-up	34.11	20.5867		2.03333	0.24429
bactin-空up	15.64	15.59	ADAMTS-5-空up	34.19	18.6		0.0466667	0.968171
bactin-空up	15.29		ADAMTS-5-空up	33.98	18.39		-0.163333	1.11987
bactin-空up	15.84		ADAMTS-5-空up	33.74	18.15		-0.403333	1.32256
bactin-down	14.84	14.4367	ADAMTS-5-down	32.19	17.7533		-0.8	1.7411
bactin-down	14.26		ADAMTS-5-down	33.23	18.7933		0.24	0.846745
bactin-down	14.21		ADAMTS-5-down	32.17	17.7333		-0.82	1.76541
bactin-空down	13.84	14.2133	ADAMTS-5-空down	33.81	19.5967		1.04333	0.485205
bactin-空down	14.29		ADAMTS-5-空down	33.37	19.1567		0.603333	0.658231
bactin-空down	14.51		ADAMTS-5-空down	33.22	19.0067		0.453333	0.730353

## Sheet: miRNA-140（72h）
GENE	Ct	Mean	GENE	CT	delta Ct	control delta Ct	delta delta CT	2^-delta delta CT
bactin-N	13.28	13.3367	ADAMTS-5-N	33.27	19.9333	20.4067	-0.473333	1.38831
bactin-N	13.47		ADAMTS-5-N	34.12	20.7833		0.376667	0.770215
bactin-N	13.26		ADAMTS-5-N	33.84	20.5033		0.0966667	0.935191
bactin-A-	14.55	14.5467	ADAMTS-5-A-	35.97	21.4233		1.01667	0.494257
bactin-A-	14.22		ADAMTS-5-A-	35.78	21.2333		0.826667	0.56383
bactin-A-	14.87		ADAMTS-5-A-	35.86	21.3133		0.906667	0.533416
bactin-S+	16.39	16.3367	ADAMTS-5-S+	35.29	18.9533		-1.45333	2.7384
bactin-S+	16.29		ADAMTS-5-S+	38.18	21.8433		1.43667	0.36942
bactin-S+	16.33		ADAMTS-5-S+	37.29	20.9533		0.546667	0.6846
bactin-S-	15.99	15.6667	ADAMTS-5-S-	35.88	20.2133		-0.193333	1.1434
bactin-S-	15.47		ADAMTS-5-S-	35.61	19.9433		-0.463333	1.37872
bactin-S-	15.54		ADAMTS-5-S-	35.54	19.8733		-0.533333	1.44727

## Sheet: miRNA-140 (48h)
GENE	Ct	Mean	GENE	CT	delta Ct	control delta Ct	delta delta CT	2^-delta delta CT
bactin-N	13.66	13.4433	ADAMTS-5-N	35.24	21.7967	21.7833	0.0133333	0.990801
bactin-N	13.18		ADAMTS-5-N	35.17	21.7267		-0.0566667	1.04006
bactin-N	13.49		ADAMTS-5-N	35.27	21.8267		0.0433333	0.97041
bactin-A-	14.55	14.6533	ADAMTS-5-A-	37.28	22.6267		0.843333	0.557354
bactin-A-	14.57		ADAMTS-5-A-	37.59	22.9367		1.15333	0.449585
bactin-A-	14.84		ADAMTS-5-A-	37.84	23.1867		1.40333	0.378055
bactin-S+	14.28	14.3867	ADAMTS-5-S+	38.18	23.7933		2.01	0.248273
bactin-S+	14.61		ADAMTS-5-S+	37.81	23.4233		1.64	0.320856
bactin-S+	14.27		ADAMTS-5-S+	37.49	23.1033		1.32	0.400535
bactin-S-	15.55	15.56	ADAMTS-5-S-	37.84	22.28		0.496667	0.708742
bactin-S-	15.26		ADAMTS-5-S-	37.21	21.65		-0.133333	1.09682
bactin-S-	15.87		ADAMTS-5-S-	38.14	22.58		0.796667	0.575678

## Sheet: miRNA-140 (24h)
GENE	Ct	Mean	GENE	CT	delta Ct	control delta Ct	delta delta CT	2^-delta delta CT
bactin-N	14.12	14.4367	ADAMTS-5-N	33.81	19.3733	19.0767	0.296667	0.814131
bactin-N	14.78		ADAMTS-5-N	33.46	19.0233		-0.0533333	1.03766
bactin-N	14.41		ADAMTS-5-N	33.27	18.8333		-0.243333	1.18372
bactin-A-	15.15	15.39	ADAMTS-5-A-	34.91	19.52		0.443333	0.735433
bactin-A-	15.53		ADAMTS-5-A-	35.58	20.19		1.11333	0.462225
bactin-A-	15.49		ADAMTS-5-A-	35.84	20.45		1.37333	0.385998
bactin-S+	16.44	16.5533	ADAMTS-5-S+	36.45	19.8967		0.82	0.566442
bactin-S+	16.71		ADAMTS-5-S+	36.66	20.1067		1.03	0.48971
bactin-S+	16.51		ADAMTS-5-S+	36.66	20.1067		1.03	0.48971
bactin-S-	17.38	17.3333	ADAMTS-5-S-	35.89	18.5567		-0.52	1.43396
bactin-S-	17.45		ADAMTS-5-S-	35.94	18.6067		-0.47	1.38511
bactin-S-	17.17		ADAMTS-5-S-	35.64	18.3067		-0.77	1.70527
