# Supplementary material for: Inhibition of SMAD3 effectively reduces ADAMTS-5 expression in the early stages of osteoarthritis
Source: BMC Musculoskelet Disord. 2023 Feb 17;24:130. doi: 10.1186/s12891-022-05949-8 (PMC9936734; doi:10.1186/s12891-022-05949-8)
Supplement: Supplementary file 1 — Additional file 1. [file 12891_2022_5949_MOESM1_ESM.zip › tissue sample-PCR(ADAMTS-5 and miRNA-140).xlsx]

## Sheet: 2W
GENE	Ct	Mean	GENE	CT	delta Ct	control delta Ct	delta delta CT	2^-delta delta CT
bactin-N	14.92	14.89	ADAMTS-5-N	33.42	18.53	18.5867	-0.0566667	1.04006
bactin-N	14.88		ADAMTS-5-N	33.74	18.85		0.263333	0.833161
bactin-N	14.87		ADAMTS-5-N	33.27	18.38		-0.206667	1.15402
bactin-A-	15.65	15.69	ADAMTS-5-A-	34.64	18.95		0.363333	0.777366
bactin-A-	15.83		ADAMTS-5-A-	35.48	19.79		1.20333	0.434271
bactin-A-	15.59		ADAMTS-5-A-	34.94	19.25		0.663333	0.631418
bactin-S+	16.84	16.7233	ADAMTS-5-S+	34.25	17.5267		-1.06	2.08493
bactin-S+	16.76		ADAMTS-5-S+	34.36	17.6367		-0.95	1.93187
bactin-S+	16.57		ADAMTS-5-S+	34.66	17.9367		-0.65	1.56917
bactin-S-	17.48	17.5667	ADAMTS-5-S-	37.59	20.0233		1.43667	0.36942
bactin-S-	17.55		ADAMTS-5-S-	37.84	20.2733		1.68667	0.310644
bactin-S-	17.67		ADAMTS-5-S-	37.29	19.7233		1.13667	0.454809
GENE	Ct	Mean	GENE	CT	delta Ct	control delta Ct	delta delta CT	2^-delta delta CT
bactin-N	13.59	13.8	ADAMTS-5-N	33.58	19.78	19.5033	0.276667	0.825496
bactin-N	14.26		ADAMTS-5-N	33.65	19.85		0.346667	0.786399
bactin-N	13.55		ADAMTS-5-N	32.68	18.88		-0.623333	1.54043
bactin-A-	15.65	15.3	ADAMTS-5-A-	35.55	20.25		0.746667	0.595979
bactin-A-	14.98		ADAMTS-5-A-	34.65	19.35		-0.153333	1.11214
bactin-A-	15.27		ADAMTS-5-A-	34.97	19.67		0.166667	0.890899
bactin-mimics	15.69	16.08	ADAMTS-5-mimics	36.98	21.29		1.78667	0.289841
bactin-mimics	16.58		ADAMTS-5-mimics	37.48	21.4		1.89667	0.268563
bactin-mimics	15.97		ADAMTS-5-mimics	37.22	21.14		1.63667	0.321599
bactin-inhibitor	14.96	15.1767	ADAMTS-5-inhibitor	34.26	19.0833		-0.42	1.33793
bactin-inhibitor	14.89		ADAMTS-5-inhibitor	34.25	19.0733		-0.43	1.34723
bactin-inhibitor	15.68		ADAMTS-5-inhibitor	33.87	18.6933		-0.81	1.75321
bactin-随机	15.96	15.5033	ADAMTS-5-随机	35.28	19.7767		0.273333	0.827406
bactin-随机	14.88		ADAMTS-5-随机	34.64	19.1367		-0.366667	1.28937
bactin-随机	15.67		ADAMTS-5-随机	34.71	19.2067		-0.296667	1.2283

## Sheet: 6W
GENE	Ct	Mean	GENE	CT	delta Ct	control delta Ct	delta delta CT	2^-delta delta CT
bactin-N	15.36	15.5533	ADAMTS-5-N	34.65	19.0967	18.86	0.236667	0.848704
bactin-N	15.46		ADAMTS-5-N	34.24	18.6867		-0.173333	1.12766
bactin-N	15.84		ADAMTS-5-N	34.35	18.7967		-0.0633333	1.04488
bactin-A-	14.25	14.7033	ADAMTS-5-A-	34.56	19.8567		0.996667	0.501157
bactin-A-	14.65		ADAMTS-5-A-	34.25	19.5467		0.686667	0.621288
bactin-A-	15.21		ADAMTS-5-A-	34.66	19.9567		1.09667	0.467596
bactin-S+	16.23	16.0867	ADAMTS-5-S+	33.69	17.6033		-1.25667	2.38943
bactin-S+	15.69		ADAMTS-5-S+	33.87	17.7833		-1.07667	2.10916
bactin-S+	16.34		ADAMTS-5-S+	34.21	18.1233		-0.736667	1.66632
bactin-S-	17.25	17.05	ADAMTS-5-S-	37.69	20.64		1.78	0.291183
bactin-S-	17.36		ADAMTS-5-S-	36.98	19.93		1.07	0.476319
bactin-S-	16.54		ADAMTS-5-S-	36.87	19.82		0.96	0.514057
GENE		Mean	GENE	CT	delta Ct	control delta Ct	delta delta CT	2^-delta delta CT
bactin-N	14.57	14.3	ADAMTS-5-N	33.29	18.99	19.47	-0.48	1.39474
bactin-N	14.36		ADAMTS-5-N	34.45	20.15		0.68	0.624165
bactin-N	13.97		ADAMTS-5-N	33.57	19.27		-0.2	1.1487
bactin-A-	15.21	15.4233	ADAMTS-5-A-	35.95	20.5267		1.05667	0.480742
bactin-A-	15.62		ADAMTS-5-A-	35.84	20.4167		0.946667	0.51883
bactin-A-	15.44		ADAMTS-5-A-	36.71	21.2867		1.81667	0.283876
bactin-mimics	16.22	16.21	ADAMTS-5-mimics	37.55	21.34		1.87	0.273573
bactin-mimics	16.54		ADAMTS-5-mimics	37.69	21.48		2.01	0.248273
bactin-mimics	15.87		ADAMTS-5-mimics	38.14	21.93		2.46	0.181747
bactin-inhibitor	14.25	14.7833	ADAMTS-5-inhibitor	34.21	19.4267		-0.0433333	1.03049
bactin-inhibitor	15.23		ADAMTS-5-inhibitor	34.17	19.3867		-0.0833333	1.05946
bactin-inhibitor	14.87		ADAMTS-5-inhibitor	33.41	18.6267		-0.843333	1.79419
bactin-随机	16.12	16.11	ADAMTS-5-随机	35.41	19.3		-0.17	1.12506
bactin-随机	15.88		ADAMTS-5-随机	35.54	19.43		-0.04	1.02811
bactin-随机	16.33		ADAMTS-5-随机	35.72	19.61		0.14	0.907519

## Sheet: 12W
GENE	Ct	Mean	GENE	CT	delta Ct	control delta Ct	delta delta CT	2^-delta delta CT
bactin-N	13.28	13.3233	ADAMTS-5-N	34.27	20.9467	20.7033	0.243333	0.844791
bactin-N	13.46		ADAMTS-5-N	33.64	20.3167		-0.386667	1.30737
bactin-N	13.23		ADAMTS-5-N	34.17	20.8467		0.143333	0.905425
bactin-A-	14.54	14.14	ADAMTS-5-A-	35.11	20.97		0.266667	0.831238
bactin-A-	14.21		ADAMTS-5-A-	35.85	21.71		1.00667	0.497695
bactin-A-	13.67		ADAMTS-5-A-	35.69	21.55		0.846667	0.556068
bactin-S+	15.24	15.11	ADAMTS-5-S+	35.11	20		-0.703333	1.62826
bactin-S+	15.21		ADAMTS-5-S+	35.25	20.14		-0.563333	1.47768
bactin-S+	14.88		ADAMTS-5-S+	35.31	20.2		-0.503333	1.41748
bactin-S-	15.21	14.8767	ADAMTS-5-S-	36.14	21.2633		0.56	0.678302
bactin-S-	14.55		ADAMTS-5-S-	36.54	21.6633		0.96	0.514057
bactin-S-	14.87		ADAMTS-5-S-	36.88	22.0033		1.3	0.406126
GENE	Ct	Mean	GENE	CT	delta Ct	control delta Ct	delta delta CT	2^-delta delta CT
bactin-N	13.68	13.7933	ADAMTS-5-N	33.75	19.9567	19.88	0.0766667	0.948246
bactin-N	13.57		ADAMTS-5-N	33.46	19.6667		-0.213333	1.15936
bactin-N	14.13		ADAMTS-5-N	33.81	20.0167		0.136667	0.909618
bactin-A-	15.22	15.2433	ADAMTS-5-A-	35.84	20.5967		0.716667	0.608502
bactin-A-	15.64		ADAMTS-5-A-	35.79	20.5467		0.666667	0.629961
bactin-A-	14.87		ADAMTS-5-A-	35.97	20.7267		0.846667	0.556068
bactin-mimics	15.22	15.0833	ADAMTS-5-mimics	36.74	21.6567		1.77667	0.291857
bactin-mimics	15.47		ADAMTS-5-mimics	35.91	20.8267		0.946667	0.51883
bactin-mimics	14.56		ADAMTS-5-mimics	36.49	21.4067		1.52667	0.347078
bactin-inhibitor	14.88	14.7567	ADAMTS-5-inhibitor	34.19	19.4333		-0.446667	1.36289
bactin-inhibitor	14.17		ADAMTS-5-inhibitor	34.29	19.5333		-0.346667	1.27162
bactin-inhibitor	15.22		ADAMTS-5-inhibitor	34.86	20.1033		0.223333	0.856584
bactin-随机	14.57	14.8233	ADAMTS-5-随机	34.89	20.0667		0.186667	0.878633
bactin-随机	14.19		ADAMTS-5-随机	34.59	19.7667		-0.113333	1.08172
bactin-随机	15.71		ADAMTS-5-随机	34.78	19.9567		0.0766667	0.948246

## Sheet: miRNA-140（12W）
GENE	Ct	Mean	GENE	CT	delta Ct	control delta Ct	delta delta CT	2^-delta delta CT
bactin-N	14.92	14.89	miRNA-140-N	33.42	18.53	18.5867	-0.0566667	1.04006
bactin-N	14.88		miRNA-140-N	33.74	18.85		0.263333	0.833161
bactin-N	14.87		miRNA-140-N	33.27	18.38		-0.206667	1.15402
bactin-A-	15.65	15.69	miRNA-140-A-	34.64	18.95		0.363333	0.777366
bactin-A-	15.83		miRNA-140-A-	35.48	19.79		1.20333	0.434271
bactin-A-	15.59		miRNA-140-A-	34.94	19.25		0.663333	0.631418
bactin-S+	16.84	16.7233	miRNA-140-S+	36.25	19.5267		0.94	0.521233
bactin-S+	16.76		miRNA-140-S+	36.36	19.6367		1.05	0.482968
bactin-S+	16.57		miRNA-140-S+	36.66	19.9367		1.35	0.392292
bactin-S-	17.48	17.5667	miRNA-140-S-	35.59	18.0233		-0.563333	1.47768
bactin-S-	17.55		miRNA-140-S-	35.84	18.2733		-0.313333	1.24258
bactin-S-	17.67		miRNA-140-S-	35.29	17.7233		-0.863333	1.81924

## Sheet: miRNA-140 （6W）
GENE	Ct	Mean	GENE	CT	delta Ct	control delta Ct	delta delta CT	2^-delta delta CT
bactin-N	15.36	15.5533	miRNA-140-N	34.65	19.0967	18.86	0.236667	0.848704
bactin-N	15.46		miRNA-140-N	34.24	18.6867		-0.173333	1.12766
bactin-N	15.84		miRNA-140-N	34.35	18.7967		-0.0633333	1.04488
bactin-A-	14.25	14.7033	miRNA-140-A-	34.56	19.8567		0.996667	0.501157
bactin-A-	14.65		miRNA-140-A-	34.25	19.5467		0.686667	0.621288
bactin-A-	15.21		miRNA-140-A-	34.66	19.9567		1.09667	0.467596
bactin-S+	16.23	16.0867	miRNA-140-S+	35.69	19.6033		0.743333	0.597358
bactin-S+	15.69		miRNA-140-S+	36.87	20.7833		1.92333	0.263645
bactin-S+	16.34		miRNA-140-S+	35.21	19.1233		0.263333	0.833161
bactin-S-	17.25	17.05	miRNA-140-S-	35.69	18.64		-0.22	1.16473
bactin-S-	17.36		miRNA-140-S-	35.28	18.23		-0.63	1.54756
bactin-S-	16.54		miRNA-140-S-	35.87	18.82		-0.04	1.02811

## Sheet: miRNA-140（2W）
GENE	Ct	Mean	GENE	CT	delta Ct	control delta Ct	delta delta CT	2^-delta delta CT
bactin-N	13.28	13.3233	miRNA-140-N	34.27	20.9467	20.7033	0.243333	0.844791
bactin-N	13.46		miRNA-140-N	33.64	20.3167		-0.386667	1.30737
bactin-N	13.23		miRNA-140-N	34.17	20.8467		0.143333	0.905425
bactin-A-	14.54	14.14	miRNA-140-A-	35.11	20.97		0.266667	0.831238
bactin-A-	14.21		miRNA-140-A-	35.85	21.71		1.00667	0.497695
bactin-A-	13.67		miRNA-140-A-	35.69	21.55		0.846667	0.556068
bactin-S+	15.24	15.11	miRNA-140-S+	36.11	21		0.296667	0.814131
bactin-S+	15.21		miRNA-140-S+	36.25	21.14		0.436667	0.73884
bactin-S+	14.88		miRNA-140-S+	36.31	21.2		0.496667	0.708742
bactin-S-	15.21	14.8767	miRNA-140-S-	34.14	19.2633		-1.44	2.71321
bactin-S-	14.55		miRNA-140-S-	34.54	19.6633		-1.04	2.05623
bactin-S-	14.87		miRNA-140-S-	34.18	19.3033		-1.4	2.63902
